# Supplementary material for: Identification of Pepper AAP Gene Family and Functional Characterization of CaAAP6 in Drought Stress
Source: Plants (Basel). 2026 Jul 14;15(14):2167. doi: 10.3390/plants15142167 (PMC13415076; doi:10.3390/plants15142167)
Supplement: Supplementary file 1 [file plants-15-02167-s001.zip]

Archive with 1 entries (1 files):
- plants-4412765-supplementary.pdf
